# Supplementary material for: Identification of common genes and pathways between type 2 diabetes and COVID-19
Source: Front Genet. 2024 Apr 18;15:1249501. doi: 10.3389/fgene.2024.1249501 (PMC11063347; doi:10.3389/fgene.2024.1249501)
Supplement: Supplementary file 1 [file DataSheet1.ZIP › 补充材料/score.csv]

node_name	MCC	DMNC	MNC	Degree	EPC	BottleNeck	EcCentricity	Closeness	Radiality	Betweenness	Stress	ClusteringCoefficient
UAP1	1.0	0.0	1.0	1.0	2.678	1.0	0.01554	4.03333	0.52203	0.0	0.0	0.0
TBC1D14	1.0	0.0	1.0	1.0	1.744	1.0	0.01271	1.5	0.07627	0.0	0.0	0.0
THOC1	2.0	0.0	1.0	2.0	7.891	9.0	0.03259	12.86837	5.26634	656.0	1840.0	0.0
ZNF622	2.0	0.30779	2.0	2.0	10.46	1.0	0.02825	11.15089	4.59184	0.0	0.0	1.0
RHBDD2	1.0	0.0	1.0	1.0	1.73	1.0	0.01271	1.5	0.07627	0.0	0.0	0.0
SPTBN4	1.0	0.0	1.0	1.0	1.919	1.0	0.0113	1.83333	0.11299	0.0	0.0	0.0
PTPRN2	2.0	0.0	1.0	2.0	2.279	2.0	0.01695	2.5	0.13559	4.0	4.0	0.0
SSH3	1.0	0.0	1.0	1.0	2.543	1.0	0.02493	7.40339	3.79626	0.0	0.0	0.0
TRMT61B	6.0	0.46346	3.0	3.0	11.73	1.0	0.03027	12.68005	4.9118	0.0	0.0	1.0
PPP3CC	2.0	0.0	1.0	2.0	3.328	2.0	0.02648	9.09074	4.21135	96.0	244.0	0.0
PIP4K2A	3.0	0.0	1.0	3.0	4.79	4.0	0.02825	10.89068	4.60913	280.0	724.0	0.0
PIK3IP1	1.0	0.0	1.0	1.0	3.185	1.0	0.02648	8.42407	4.19405	0.0	0.0	0.0
PGM1	1.0	0.0	1.0	1.0	2.642	1.0	0.01554	4.03333	0.52203	0.0	0.0	0.0
TIPARP	1.0	0.0	1.0	1.0	1.516	1.0	0.01695	1.0	0.05085	0.0	0.0	0.0
PARP6	1.0	0.0	1.0	1.0	1.516	1.0	0.01695	1.0	0.05085	0.0	0.0	0.0
ZNF77	1.0	0.0	1.0	1.0	1.523	1.0	0.01695	1.0	0.05085	0.0	0.0	0.0
P2RX1	1.0	0.0	1.0	1.0	1.523	1.0	0.01695	1.0	0.05085	0.0	0.0	0.0
PYDC1	1.0	0.0	1.0	1.0	1.511	1.0	0.01695	1.0	0.05085	0.0	0.0	0.0
NLRC4	1.0	0.0	1.0	1.0	1.511	1.0	0.01695	1.0	0.05085	0.0	0.0	0.0
NKG7	1.0	0.0	1.0	1.0	6.342	1.0	0.03259	10.47075	5.03286	0.0	0.0	0.0
RSAD2	2.0	0.0	1.0	2.0	6.122	2.0	0.02354	8.25516	1.58016	46.0	52.0	0.0
MX2	1.0	0.0	1.0	1.0	3.972	1.0	0.02119	6.22063	1.37712	0.0	0.0	0.0
STEAP4	1.0	0.0	1.0	1.0	1.508	1.0	0.01695	1.0	0.05085	0.0	0.0	0.0
MUC20	1.0	0.0	1.0	1.0	1.508	1.0	0.01695	1.0	0.05085	0.0	0.0	0.0
MPC2	1.0	0.0	1.0	1.0	2.14	1.0	0.02119	4.69563	0.90925	0.0	0.0	0.0
ROCK2	3.0	0.0	1.0	3.0	6.154	8.0	0.03027	12.2323	4.97233	612.0	1648.0	0.0
TRAPPC1	2.0	0.0	1.0	2.0	1.995	3.0	0.02542	2.0	0.08898	2.0	2.0	0.0
LMAN2	1.0	0.0	1.0	1.0	1.753	1.0	0.01271	1.5	0.07627	0.0	0.0	0.0
THPO	2.0	0.30779	2.0	2.0	7.863	1.0	0.02354	8.83849	1.62429	0.0	0.0	1.0
TRAF4	1.0	0.0	1.0	1.0	5.032	1.0	0.03852	10.49571	5.28364	0.0	0.0	0.0
TYK2	6.0	0.30898	3.0	5.0	9.399	6.0	0.02648	11.30119	1.76554	145.0	174.0	0.2
IL12A	2.0	0.30779	2.0	2.0	7.883	1.0	0.02354	8.83849	1.62429	0.0	0.0	1.0
LRIF1	1.0	0.0	1.0	1.0	5.341	1.0	0.02119	7.17063	1.47422	0.0	0.0	0.0
IRX3	1.0	0.0	1.0	1.0	1.476	1.0	0.01695	1.0	0.05085	0.0	0.0	0.0
HOXC10	1.0	0.0	1.0	1.0	1.476	1.0	0.01695	1.0	0.05085	0.0	0.0	0.0
HCFC2	1.0	0.0	1.0	1.0	1.763	1.0	0.01271	1.5	0.07627	0.0	0.0	0.0
YIPF4	1.0	0.0	1.0	1.0	1.75	1.0	0.01271	1.5	0.07627	0.0	0.0	0.0
GOLT1B	2.0	0.0	1.0	2.0	1.995	3.0	0.02542	2.0	0.08898	2.0	2.0	0.0
TSN	1.0	0.0	1.0	1.0	1.503	1.0	0.01695	1.0	0.05085	0.0	0.0	0.0
GOLPH3	1.0	0.0	1.0	1.0	1.503	1.0	0.01695	1.0	0.05085	0.0	0.0	0.0
NLK	2.0	0.0	1.0	2.0	3.55	11.0	0.02331	5.41667	0.61525	50.0	50.0	0.0
WNT7A	1.0	0.0	1.0	1.0	2.52	1.0	0.01864	3.86667	0.52203	0.0	0.0	0.0
FZD3	3.0	0.0	1.0	3.0	3.577	11.0	0.02331	5.58333	0.60593	54.0	54.0	0.0
FGF13	1.0	0.0	1.0	1.0	4.724	1.0	0.02354	7.37183	1.54484	0.0	0.0	0.0
RAB39B	1.0	0.0	1.0	1.0	5.296	1.0	0.04237	10.80952	5.38741	0.0	0.0	0.0
MRPL22	1.0	0.0	1.0	1.0	7.155	1.0	0.03259	11.27075	5.09339	0.0	0.0	0.0
FARSA	1.0	0.0	1.0	1.0	6.635	1.0	0.03259	11.27075	5.09339	0.0	0.0	0.0
NDUFB9	2.0	0.0	1.0	2.0	2.694	2.0	0.02354	5.88413	1.11229	46.0	48.0	0.0
ECSIT	2.0	0.0	1.0	2.0	3.268	3.0	0.02648	6.7119	1.29767	88.0	92.0	0.0
TOLLIP	3.0	0.0	1.0	3.0	3.819	5.0	0.03027	7.80238	1.4654	166.0	174.0	0.0
DYRK1A	1.0	0.0	1.0	1.0	2.716	1.0	0.02648	5.79524	1.26236	0.0	0.0	0.0
UGDH	4.0	0.0	1.0	4.0	3.863	11.0	0.01864	6.11667	0.60593	58.0	58.0	0.0
PIGH	1.0	0.0	1.0	1.0	2.251	1.0	0.01332	3.45952	0.45678	0.0	0.0	0.0
DPM1	2.0	0.0	1.0	2.0	3.016	2.0	0.01554	4.7	0.54068	18.0	18.0	0.0
RPP25	2.0	0.0	1.0	2.0	10.108	1.0	0.02825	11.31755	4.60048	1.0	4.0	0.0
DHX36	1.0	0.0	1.0	1.0	7.248	1.0	0.02825	10.31755	4.56589	0.0	0.0	0.0
DKC1	26.0	0.56839	4.0	6.0	12.79	3.0	0.03027	14.81338	4.98098	141.0	448.0	0.4
RRS1	38.0	0.40246	7.0	7.0	13.151	2.0	0.03027	15.31338	4.98962	57.0	242.0	0.52381
RIOK2	15.0	0.38896	5.0	6.0	12.831	1.0	0.03027	14.64671	4.97233	93.33333	442.0	0.4
FAF2	2.0	0.0	1.0	2.0	7.792	3.0	0.02825	11.53422	4.62643	188.0	460.0	0.0
NOL11	24.0	0.56839	4.0	4.0	12.498	1.0	0.03027	13.81338	4.96368	0.0	0.0	1.0
DHX40	1.0	0.0	1.0	1.0	7.294	1.0	0.02825	10.61755	4.59184	0.0	0.0	0.0
DHX15	32.0	0.51861	5.0	7.0	13.077	5.0	0.03027	15.56338	5.00692	367.66667	916.0	0.38095
IL1R2	1.0	0.0	1.0	1.0	1.491	1.0	0.01695	1.0	0.05085	0.0	0.0	0.0
CXCR2	1.0	0.0	1.0	1.0	1.491	1.0	0.01695	1.0	0.05085	0.0	0.0	0.0
LSM14A	2.0	0.0	1.0	2.0	4.32	3.0	0.02825	10.22401	4.59184	188.0	484.0	0.0
NR1D2	1.0	0.0	1.0	1.0	2.057	1.0	0.01332	3.17619	0.41017	0.0	0.0	0.0
RORA	2.0	0.0	1.0	2.0	3.036	3.0	0.01864	4.78333	0.55932	32.0	32.0	0.0
CRY2	2.0	0.0	1.0	2.0	2.688	2.0	0.01554	4.18333	0.49407	18.0	18.0	0.0
TAX1BP1	2.0	0.0	1.0	2.0	4.135	6.0	0.03531	8.0	1.59781	190.0	200.0	0.0
PRKD1	1.0	0.0	1.0	1.0	3.35	1.0	0.03531	6.61667	1.50953	0.0	0.0	0.0
JUND	2.0	0.0	1.0	2.0	6.262	25.0	0.03531	9.53333	1.79202	256.0	272.0	0.0
CREB5	3.0	0.0	1.0	3.0	5.085	25.0	0.04237	9.01667	1.71257	250.0	264.0	0.0
TMOD3	1.0	0.0	1.0	1.0	6.504	1.0	0.03852	11.43694	5.38741	0.0	0.0	0.0
FBXO7	3.0	0.0	1.0	3.0	9.036	50.0	0.04708	14.37897	5.80249	1246.0	3958.0	0.0
CSDE1	2.0	0.0	1.0	2.0	3.252	2.0	0.02648	8.84074	4.19405	96.0	244.0	0.0
COL24A1	1.0	0.0	1.0	1.0	2.369	1.0	0.02493	7.27006	3.77897	0.0	0.0	0.0
DLGAP5	3.0	0.30779	2.0	3.0	8.737	50.0	0.04708	13.88413	5.7679	1188.0	3870.0	0.33333
CHAF1B	3.0	0.30779	2.0	3.0	8.825	2.0	0.04237	13.54524	5.69007	536.0	1844.0	0.33333
TOMM20	2.0	0.0	1.0	2.0	5.011	2.0	0.02648	9.54252	4.22864	96.0	232.0	0.0
CDKN2B	1.0	0.0	1.0	1.0	3.309	1.0	0.02493	7.70334	3.81356	0.0	0.0	0.0
KIF11	4.0	0.30779	2.0	4.0	8.961	48.0	0.04237	14.04524	5.69872	630.0	1978.0	0.16667
LCK	10.0	0.30898	3.0	6.0	9.835	1.0	0.02354	11.67183	1.71257	58.0	74.0	0.33333
CD5	6.0	0.46346	3.0	3.0	8.942	1.0	0.02354	9.92183	1.66843	0.0	0.0	1.0
SERPINB2	1.0	0.0	1.0	1.0	6.132	1.0	0.02354	8.12183	1.59781	0.0	0.0	0.0
EMILIN1	1.0	0.0	1.0	1.0	5.662	1.0	0.02354	8.12183	1.59781	0.0	0.0	0.0
ICOS	7.0	0.46346	3.0	4.0	9.199	2.0	0.02354	10.42183	1.67726	46.0	46.0	0.5
REL	4.0	0.30779	2.0	4.0	9.371	25.0	0.03027	11.79286	1.85381	303.0	336.0	0.16667
CD28	10.0	0.46346	3.0	7.0	10.039	9.0	0.02648	12.71786	1.80085	190.0	218.0	0.19048
PSMC2	14.0	0.38896	5.0	5.0	12.53	43.0	0.03852	16.0417	5.69872	382.0	1452.0	0.6
VKORC1L1	1.0	0.0	1.0	1.0	7.032	1.0	0.03531	12.11115	5.33552	0.0	0.0	0.0
PSMB10	7.0	0.46346	3.0	4.0	11.355	2.0	0.03531	14.27543	5.44794	96.0	246.0	0.5
COPS3	6.0	0.30898	3.0	5.0	11.985	50.0	0.04237	15.99563	5.80249	1246.66667	3948.0	0.2
USP14	13.0	0.47366	4.0	5.0	12.2	10.0	0.03531	15.65877	5.54306	724.0	2064.0	0.5
EIF3G	4.0	0.30898	3.0	3.0	11.326	1.0	0.03852	14.37742	5.59495	54.0	288.0	0.66667
CDK14	2.0	0.0	1.0	2.0	8.571	48.0	0.03852	13.39452	5.5863	544.0	1824.0	0.0
CTDP1	1.0	0.0	1.0	1.0	6.416	1.0	0.03259	10.96543	5.0588	0.0	0.0	0.0
POLR1E	38.0	0.47549	6.0	8.0	13.301	50.0	0.03259	16.93209	5.29229	944.0	3022.0	0.39286
TTF1	2.0	0.30779	2.0	2.0	10.127	1.0	0.03259	12.96543	5.17987	0.0	0.0	1.0
CDKN2C	2.0	0.0	1.0	2.0	8.693	2.0	0.03852	13.22785	5.57765	510.0	1786.0	0.0
CCNH	5.0	0.30779	2.0	5.0	11.294	50.0	0.03531	15.4259	5.47388	1088.0	3528.0	0.1
CCDC136	1.0	0.0	1.0	1.0	4.068	1.0	0.03027	8.86523	4.60048	0.0	0.0	0.0
VAMP2	2.0	0.0	1.0	2.0	2.298	2.0	0.01695	2.5	0.13559	4.0	4.0	0.0
CAMLG	1.0	0.0	1.0	1.0	1.904	1.0	0.0113	1.83333	0.11299	0.0	0.0	0.0
RHBDF1	2.0	0.0	1.0	2.0	1.985	3.0	0.02542	2.0	0.08898	2.0	2.0	0.0
BTC	1.0	0.0	1.0	1.0	1.733	1.0	0.01271	1.5	0.07627	0.0	0.0	0.0
RWDD1	1.0	0.0	1.0	1.0	1.746	1.0	0.01271	1.5	0.07627	0.0	0.0	0.0
APOH	1.0	0.0	1.0	1.0	1.726	1.0	0.01271	1.5	0.07627	0.0	0.0	0.0
AMBP	2.0	0.0	1.0	2.0	1.998	3.0	0.02542	2.0	0.08898	2.0	2.0	0.0
TMEM51	1.0	0.0	1.0	1.0	1.493	1.0	0.01695	1.0	0.05085	0.0	0.0	0.0
AJAP1	1.0	0.0	1.0	1.0	1.493	1.0	0.01695	1.0	0.05085	0.0	0.0	0.0
VGLL1	1.0	0.0	1.0	1.0	6.195	1.0	0.03259	10.54694	4.99827	0.0	0.0	0.0
FLNC	2.0	0.0	1.0	2.0	6.34	2.0	0.03259	11.21361	5.01557	96.0	162.0	0.0
EEF2	12.0	0.32413	5.0	7.0	12.422	8.0	0.03531	16.35877	5.50847	248.66667	792.0	0.2381
CCT5	21.0	0.32929	7.0	8.0	12.748	6.0	0.03852	17.95837	5.75061	772.66667	2112.0	0.32143
ACTA1	4.0	0.30779	2.0	4.0	10.555	4.0	0.03531	14.52781	5.41335	280.0	478.0	0.16667
LTA	4.0	0.30779	2.0	4.0	8.441	3.0	0.02648	10.71786	1.74788	90.0	98.0	0.16667
ACOT13	1.0	0.0	1.0	1.0	5.24	1.0	0.02354	7.37183	1.54484	0.0	0.0	0.0
